# Supplementary material for: Development of a novel lncRNA-derived immune gene score using machine learning-based ensembles for predicting the survival of HCC
Source: J Cancer Res Clin Oncol. 2024 Feb 9;150(2):86. doi: 10.1007/s00432-024-05608-6 (PMC10858126; doi:10.1007/s00432-024-05608-6)
Supplement: Supplementary file 1 — Supplementary file1 (XLSX 24 KB) [file 432_2024_5608_MOESM1_ESM.xlsx]

## Sheet: Sheet1
id	Gender	OSstat	OStime	Stage	Age	ICI.score	Group
TCGA-2Y-A9GT	MALE	1	4.44932	Stage I	51	0.120632	Low
TCGA-2Y-A9GU	FEMALE	0	4.29863	Stage I	55	2.31647	High
TCGA-2Y-A9GV	FEMALE	1	6.93699	Stage I	54	0.113839	Low
TCGA-2Y-A9GW	MALE	1	3.48219	Stage I	64	4.68533	High
TCGA-2Y-A9GX	MALE	0	6.69041	Stage I	68	1.77931	High
TCGA-2Y-A9GY	FEMALE	1	2.07397	Stage II	64	2.16195	High
TCGA-2Y-A9GZ	FEMALE	1	2.32329	Stage II	82	0.136921	Low
TCGA-2Y-A9H0	MALE	0	10.0685	Stage III	49	0.0981143	Low
TCGA-2Y-A9H1	MALE	1	3.36712	Stage I	58	0.708435	High
TCGA-2Y-A9H2	FEMALE	0	4.33425	Stage I	64	2.78155	High
TCGA-2Y-A9H3	MALE	0	3.44384	Stage II	45	1.12361	High
TCGA-2Y-A9H4	MALE	0	3.47945	Stage I	68	0.572911	Low
TCGA-2Y-A9H5	FEMALE	1	1.52055	Stage I	59	1.54982	High
TCGA-2Y-A9H6	FEMALE	0	0.978082	Stage I	68	0.139378	Low
TCGA-2Y-A9H7	FEMALE	0	3.10411	Stage I	81	0.00823914	Low
TCGA-2Y-A9H9	MALE	0	1.24932	Stage I	70	1.96881	High
TCGA-2Y-A9HA	MALE	1	0.0986301	Stage II	70	2.64366	High
TCGA-2Y-A9HB	MALE	0	0.432877	Stage I	66	1.02011	High
TCGA-3K-AAZ8	MALE	0	0.665753	Stage III	65	0.120979	Low
TCGA-4R-AA8I	MALE	0	0.591781	Stage II	66	0.890061	High
TCGA-5C-A9VG	MALE	0	0.89863	Stage II	58	1.51522	High
TCGA-5C-A9VH	MALE	0	0.882192	Stage I	70	0.147492	Low
TCGA-5R-AA1C	MALE	0	0.172603	Stage II	57	0.019824	Low
TCGA-5R-AA1D	FEMALE	0	0.167123	Stage III	17	13.1161	High
TCGA-5R-AAAM	FEMALE	1	0.126027	Stage II	65	1.27174	High
TCGA-BC-4073	MALE	0	0.964384	Stage III	73	5.68906	High
TCGA-BC-A10X	FEMALE	1	2.10959	Stage III	52	2.32657	High
TCGA-BC-A10Z	FEMALE	1	0.0931507	Stage I	62	0.570194	Low
TCGA-BC-A216	FEMALE	0	3.13425	Stage III	62	0.525738	Low
TCGA-BC-A217	FEMALE	0	1.15342	Stage II	75	1.34153	High
TCGA-BC-A5W4	MALE	0	0.791781	Stage III	69	1.14952	High
TCGA-BC-A69H	MALE	0	0.328767	Stage II	64	2.334	High
TCGA-BC-A8YO	FEMALE	0	0.621918	Stage III	66	0.546182	Low
TCGA-BD-A3EP	FEMALE	0	1.12055	Stage I	75	0.451593	Low
TCGA-BD-A3ER	MALE	0	0.4	Stage II	62	0.780938	High
TCGA-CC-5263	MALE	1	0.353425	Stage III	35	6.56105	High
TCGA-DD-A113	FEMALE	0	4.59726	Stage II	55	0.214241	Low
TCGA-DD-A114	MALE	1	3.14795	Stage II	42	7.31124	High
TCGA-DD-A115	MALE	1	6.96438	Stage III	53	0.0554401	Low
TCGA-DD-A116	MALE	1	4.44384	Stage III	68	5.3002	High
TCGA-DD-A118	FEMALE	0	1.89863	Stage II	77	0.0763747	Low
TCGA-DD-A119	MALE	1	0.610959	Stage IV	40	5.99653	High
TCGA-DD-A11A	MALE	0	0.216438	Stage I	67	0.805259	High
TCGA-DD-A11C	MALE	0	1.8137	Stage I	69	0.0182926	Low
TCGA-DD-A11D	FEMALE	1	4.27397	Stage I	57	0.471219	Low
TCGA-DD-A1EB	FEMALE	0	5.52603	Stage I	72	0.130527	Low
TCGA-DD-A1EC	FEMALE	0	1.64932	Stage I	20	6.91752	High
TCGA-DD-A1ED	MALE	0	4.46301	Stage I	68	0.317918	Low
TCGA-DD-A1EE	MALE	0	0.558904	Stage III	73	2.90898	High
TCGA-DD-A1EF	FEMALE	1	1.07945	Stage I	57	0.51282	Low
TCGA-DD-A1EH	MALE	0	2.83836	Stage III	23	0.446402	Low
TCGA-DD-A1EI	MALE	0	0.50137	Stage I	46	3.38353	High
TCGA-DD-A1EJ	FEMALE	0	2.43014	Stage III	71	0.0938895	Low
TCGA-DD-A1EK	FEMALE	1	1.52877	Stage IV	64	0.145612	Low
TCGA-DD-A1EL	MALE	1	1.13699	Stage II	23	6.93243	High
TCGA-DD-A39V	MALE	1	1.76164	Stage II	77	1.13281	High
TCGA-DD-A39W	FEMALE	1	2.26575	Stage III	29	1.66925	High
TCGA-DD-A39X	FEMALE	1	4.6411	Stage I	78	1.52928	High
TCGA-DD-A39Z	FEMALE	1	1.64658	Stage II	43	0.0170301	Low
TCGA-DD-A3A2	FEMALE	1	5.83836	Stage I	76	0.236651	Low
TCGA-DD-A3A3	MALE	1	1.46575	Stage I	45	6.45522	High
TCGA-DD-A3A4	MALE	1	1.67671	Stage III	37	2.29337	High
TCGA-DD-A3A5	FEMALE	1	8.56164	Stage III	66	0.183874	Low
TCGA-DD-A3A6	FEMALE	1	8.92603	Stage II	72	1.04681	High
TCGA-DD-A3A7	MALE	1	1.14795	Stage III	67	0.0187432	Low
TCGA-DD-A3A9	FEMALE	1	2.55068	Stage IV	64	0.0436645	Low
TCGA-DD-A4NA	FEMALE	0	2.76164	Stage III	67	1.44293	High
TCGA-DD-A4NB	MALE	0	1.07123	Stage I	25	7.95962	High
TCGA-DD-A4ND	FEMALE	0	5.86575	Stage I	56	0.520787	Low
TCGA-DD-A4NE	FEMALE	1	1.80822	Stage III	75	0.366797	Low
TCGA-DD-A4NF	MALE	0	1.1726	Stage I	72	1.54875	High
TCGA-DD-A4NG	MALE	0	1.21918	Stage III	77	0.166446	Low
TCGA-DD-A4NH	FEMALE	0	1.1863	Stage III	65	0.690793	High
TCGA-DD-A4NI	MALE	0	0.89863	Stage II	67	0.780518	High
TCGA-DD-A4NJ	FEMALE	0	1.25479	Stage II	54	0.427568	Low
TCGA-DD-A4NK	FEMALE	1	3.31507	Stage III	80	2.66096	High
TCGA-DD-A4NL	MALE	0	4.68767	Stage I	46	0.160177	Low
TCGA-DD-A4NN	FEMALE	1	2.46301	Stage I	56	0.132221	Low
TCGA-DD-A4NO	MALE	0	5.12055	Stage I	65	0.634981	High
TCGA-DD-A4NP	MALE	0	7.80548	Stage I	32	0.0537493	Low
TCGA-DD-A4NQ	MALE	1	1.02192	Stage II	60	8.6741	High
TCGA-DD-A4NS	FEMALE	1	6.72877	Stage I	61	2.32509	High
TCGA-DD-A4NV	MALE	0	5.52877	Stage III	61	1.64794	High
TCGA-DD-A73A	MALE	0	0.915068	Stage I	71	1.05	High
TCGA-DD-A73B	FEMALE	1	0.775342	Stage I	72	0.259436	Low
TCGA-DD-A73C	FEMALE	0	0.630137	Stage III	65	0.361146	Low
TCGA-DD-A73D	FEMALE	0	0.915068	Stage II	68	0.00818279	Low
TCGA-DD-A73E	MALE	0	0.120548	Stage I	66	1.32436	High
TCGA-DD-A73F	FEMALE	0	2.30959	Stage I	77	4.18293	High
TCGA-DD-A73G	FEMALE	0	8.4137	Stage I	73	1.58068	High
TCGA-DD-AA3A	FEMALE	1	1.12329	Stage I	81	3.97186	High
TCGA-DD-AAC9	MALE	0	0.950685	Stage I	51	1.8566	High
TCGA-DD-AACA	MALE	0	5.47945	Stage I	65	0.0148874	Low
TCGA-DD-AACB	FEMALE	0	4.93151	Stage I	74	0.0288559	Low
TCGA-DD-AACC	MALE	1	4.61644	Stage I	61	0.132083	Low
TCGA-DD-AACD	MALE	1	1.04384	Stage I	48	5.63641	High
TCGA-DD-AACE	MALE	0	5.29041	Stage I	62	0.110197	Low
TCGA-DD-AACF	MALE	1	1	Stage I	68	0.410925	Low
TCGA-DD-AACG	MALE	1	1.28493	Stage II	52	2.80507	High
TCGA-DD-AACH	MALE	1	0.534247	Stage II	69	1.19593	High
TCGA-DD-AACI	MALE	0	4.43288	Stage II	69	0.179577	Low
TCGA-DD-AACJ	MALE	0	5.00822	Stage II	75	0.0128867	Low
TCGA-DD-AACL	FEMALE	0	0.158904	Stage I	66	3.11382	High
TCGA-DD-AACN	MALE	0	3.53973	Stage I	32	0.631701	High
TCGA-DD-AACO	MALE	0	4.06849	Stage I	40	0.232148	Low
TCGA-DD-AACP	MALE	0	1.09589	Stage I	64	2.52855	High
TCGA-DD-AACQ	MALE	0	1.17534	Stage II	50	0.451523	Low
TCGA-DD-AACS	MALE	0	4.0411	Stage I	39	0.163469	Low
TCGA-DD-AACT	FEMALE	0	3.53699	Stage I	69	1.71053	High
TCGA-DD-AACU	MALE	0	3.39726	Stage I	59	0.839701	High
TCGA-DD-AACV	MALE	0	3.31507	Stage I	53	0.203139	Low
TCGA-DD-AACW	MALE	0	3.16986	Stage I	43	0.301712	Low
TCGA-DD-AACX	MALE	0	0.465753	Stage II	66	0.840146	High
TCGA-DD-AACY	MALE	0	3.12329	Stage I	61	1.30437	High
TCGA-DD-AACZ	FEMALE	1	0.468493	Stage I	63	0.172129	Low
TCGA-DD-AAD0	FEMALE	0	0.375342	Stage I	73	0.000843742	Low
TCGA-DD-AAD1	FEMALE	0	1.54521	Stage I	51	1.07316	High
TCGA-DD-AAD2	MALE	0	1.80274	Stage I	66	0.194974	Low
TCGA-DD-AAD3	MALE	0	2.81918	Stage I	43	0.0827637	Low
TCGA-DD-AAD5	MALE	0	2.8411	Stage I	54	7.39433	High
TCGA-DD-AAD6	MALE	0	1.8411	Stage III	66	0.186778	Low
TCGA-DD-AAD8	FEMALE	0	2.6274	Stage I	73	0.0212753	Low
TCGA-DD-AADA	FEMALE	0	2.54795	Stage I	66	0.0654628	Low
TCGA-DD-AADB	MALE	0	2.43836	Stage I	51	3.03882	High
TCGA-DD-AADC	MALE	1	1.16438	Stage I	53	0.950541	High
TCGA-DD-AADD	MALE	0	2.36712	Stage I	51	1.3746	High
TCGA-DD-AADF	FEMALE	1	0.315068	Stage I	64	0.280926	Low
TCGA-DD-AADG	MALE	0	2.2137	Stage III	70	2.16053	High
TCGA-DD-AADI	FEMALE	0	2.09041	Stage I	43	0.0878917	Low
TCGA-DD-AADJ	FEMALE	0	2	Stage I	70	0.0464276	Low
TCGA-DD-AADK	FEMALE	0	2.01096	Stage II	68	0.245018	Low
TCGA-DD-AADL	MALE	0	1.74247	Stage I	58	0.207044	Low
TCGA-DD-AADN	MALE	0	1.44384	Stage I	59	0.112337	Low
TCGA-DD-AADO	MALE	0	0.252055	Stage I	55	0.14666	Low
TCGA-DD-AADP	MALE	0	0.328767	Stage I	45	1.88894	High
TCGA-DD-AADQ	MALE	0	0.441096	Stage II	59	0.135752	Low
TCGA-DD-AADR	MALE	0	4.7726	Stage I	58	0.18218	Low
TCGA-DD-AADS	MALE	0	0.591781	Stage I	63	1.0983	High
TCGA-DD-AADU	MALE	0	0.690411	Stage II	60	0.0588588	Low
TCGA-DD-AADV	MALE	0	0.630137	Stage I	50	0.100919	Low
TCGA-DD-AADW	MALE	0	0.556164	Stage I	48	0.298343	Low
TCGA-DD-AADY	FEMALE	0	0.805479	Stage I	55	0.0245821	Low
TCGA-DD-AAE0	FEMALE	0	0.821918	Stage III	45	0.302679	Low
TCGA-DD-AAE1	MALE	0	0.80274	Stage I	52	0.0541563	Low
TCGA-DD-AAE2	MALE	0	0.789041	Stage I	51	1.55402	High
TCGA-DD-AAE3	MALE	0	0.821918	Stage I	50	3.90219	High
TCGA-DD-AAE4	FEMALE	0	0.709589	Stage I	49	0.2089	Low
TCGA-DD-AAE6	FEMALE	0	0.386301	Stage I	59	0.180583	Low
TCGA-DD-AAE7	MALE	0	1.04658	Stage I	72	0.856787	High
TCGA-DD-AAE9	MALE	0	1.05753	Stage I	69	0.490985	Low
TCGA-DD-AAEA	MALE	0	1.23288	Stage I	65	0.148177	Low
TCGA-DD-AAEB	MALE	0	1.0137	Stage I	60	0.182798	Low
TCGA-DD-AAED	MALE	0	1.28767	Stage I	51	0.159388	Low
TCGA-DD-AAEE	MALE	0	1.36438	Stage I	55	0.187813	Low
TCGA-DD-AAEG	FEMALE	0	1.30411	Stage I	59	0.888409	High
TCGA-DD-AAEH	MALE	0	1.30411	Stage I	73	1.40967	High
TCGA-DD-AAEI	MALE	0	3.37808	Stage I	72	0.0687237	Low
TCGA-DD-AAEK	MALE	0	2.92329	Stage II	51	0.0503298	Low
TCGA-DD-AAVP	MALE	0	6.58904	Stage I	48	0.161856	Low
TCGA-DD-AAVQ	MALE	0	6.59178	Stage I	38	3.28865	High
TCGA-DD-AAVR	MALE	0	6.02192	Stage I	44	0.407711	Low
TCGA-DD-AAVS	MALE	0	4.99452	Stage I	56	0.408581	Low
TCGA-DD-AAVU	MALE	0	5.15616	Stage II	46	0.200519	Low
TCGA-DD-AAVV	MALE	0	6.72603	Stage II	56	0.265407	Low
TCGA-DD-AAVW	MALE	0	5.11507	Stage I	35	0.10386	Low
TCGA-DD-AAVX	MALE	0	4.70685	Stage II	38	0.918239	High
TCGA-DD-AAVY	MALE	0	4.89863	Stage III	56	1.07125	High
TCGA-DD-AAVZ	MALE	0	4.65479	Stage I	38	1.99935	High
TCGA-DD-AAW0	MALE	0	4.50411	Stage I	54	0.0686227	Low
TCGA-DD-AAW1	MALE	0	4.50411	Stage III	55	0.0632216	Low
TCGA-DD-AAW2	MALE	0	4.12329	Stage I	69	0.0108065	Low
TCGA-DD-AAW3	MALE	0	3.97534	Stage I	69	0.288534	Low
TCGA-EP-A12J	MALE	0	0.353425	Stage I	62	1.88698	High
TCGA-EP-A26S	MALE	0	0.30411	Stage I	70	3.15027	High
TCGA-EP-A2KA	FEMALE	0	0.30411	Stage III	52	4.90989	High
TCGA-EP-A2KB	FEMALE	0	0.164384	Stage I	46	0.973964	High
TCGA-EP-A3JL	MALE	0	0.265753	Stage I	76	0.971843	High
TCGA-ES-A2HS	MALE	1	1.88493	Stage I	80	0.00727721	Low
TCGA-ES-A2HT	MALE	1	1.2	Stage I	54	0.906775	High
TCGA-FV-A23B	FEMALE	0	2.70411	Stage II	70	0.157718	Low
TCGA-FV-A2QR	MALE	1	1.59178	Stage I	75	0.802577	High
TCGA-FV-A3R2	MALE	1	0.531507	Stage I	75	0.0590628	Low
TCGA-FV-A4ZP	MALE	0	5.03014	Stage III	78	2.40698	High
TCGA-G3-A25S	MALE	0	0.10137	Stage I	64	0.687051	High
TCGA-G3-A25T	FEMALE	0	3.21918	Stage III	45	1.43138	High
TCGA-G3-A25U	FEMALE	0	3.3726	Stage I	63	0.00132633	Low
TCGA-G3-A25V	MALE	0	0.189041	Stage I	68	2.74466	High
TCGA-G3-A25Y	FEMALE	1	1.23836	Stage I	52	0.248882	Low
TCGA-G3-A25Z	MALE	0	0.736986	Stage I	58	0.513889	Low
TCGA-G3-A3CG	MALE	0	0.69589	Stage I	80	0.217211	Low
TCGA-G3-A3CH	MALE	0	0.528767	Stage III	53	0.37051	Low
TCGA-G3-A3CI	MALE	0	0.493151	Stage I	71	0.133282	Low
TCGA-G3-A5SI	MALE	0	1.22466	Stage II	44	1.84915	High
TCGA-G3-A5SJ	MALE	0	0.99726	Stage I	59	4.11409	High
TCGA-G3-A5SK	MALE	0	0.827397	Stage I	58	0.0243916	Low
TCGA-G3-A5SL	MALE	0	0.665753	Stage II	70	0.197469	Low
TCGA-G3-A5SM	MALE	0	0.364384	Stage II	58	3.71364	High
TCGA-G3-A6UC	MALE	0	0.646575	Stage III	65	0.0500586	Low
TCGA-G3-A7M6	FEMALE	0	1.00274	Stage I	60	2.24793	High
TCGA-G3-A7M7	MALE	0	0.49863	Stage I	65	1.98575	High
TCGA-G3-A7M9	MALE	1	0.153425	Stage III	70	3.78347	High
TCGA-G3-AAUZ	MALE	0	0.936986	Stage I	48	2.22705	High
TCGA-G3-AAV0	MALE	0	0.712329	Stage I	58	0.17358	Low
TCGA-G3-AAV1	MALE	1	0.983562	Stage III	51	0.401879	Low
TCGA-G3-AAV2	MALE	0	0.808219	Stage I	50	0.125355	Low
TCGA-G3-AAV3	FEMALE	0	0.764384	Stage II	58	2.76906	High
TCGA-G3-AAV5	MALE	0	0.728767	Stage II	67	0.294729	Low
TCGA-G3-AAV6	FEMALE	1	0.178082	Stage III	53	3.62989	High
TCGA-G3-AAV7	MALE	0	0.252055	Stage II	38	3.99857	High
TCGA-GJ-A3OU	MALE	0	1.90959	Stage I	59	7.29261	High
TCGA-GJ-A6C0	FEMALE	1	0.0849315	Stage II	75	7.67644	High
TCGA-GJ-A9DB	MALE	1	0.183562	Stage I	68	0.386996	Low
TCGA-HP-A5MZ	MALE	1	0.249315	Stage I	78	0.341269	Low
TCGA-K7-A5RF	MALE	0	0.657534	Stage I	64	2.44908	High
TCGA-K7-A5RG	MALE	0	0.328767	Stage I	66	5.71625	High
TCGA-K7-A6G5	MALE	0	0.334247	Stage I	66	1.59505	High
TCGA-K7-AAU7	MALE	0	0.309589	Stage II	61	4.94173	High
TCGA-KR-A7K0	MALE	1	0.178082	Stage I	65	6.06909	High
TCGA-KR-A7K2	MALE	0	0.986301	Stage I	64	0.0658389	Low
TCGA-KR-A7K7	FEMALE	0	1.11507	Stage II	61	0.397858	Low
TCGA-KR-A7K8	MALE	0	2.03014	Stage I	57	0.709877	High
TCGA-LG-A9QC	MALE	0	0.493151	Stage I	48	1.17383	High
TCGA-LG-A9QD	MALE	0	0.356164	Stage III	68	1.05278	High
TCGA-MI-A75C	MALE	0	0.79726	Stage I	64	0.170773	Low
TCGA-MI-A75E	MALE	0	0.424658	Stage III	61	2.2277	High
TCGA-MI-A75G	MALE	0	1.1863	Stage II	63	0.446203	Low
TCGA-MR-A8JO	MALE	0	0.142466	Stage I	34	5.34673	High
TCGA-NI-A4U2	MALE	1	4.90685	Stage III	71	0.559379	Low
TCGA-NI-A8LF	MALE	0	1.36438	Stage I	74	0.309011	Low
TCGA-O8-A75V	MALE	0	0.369863	Stage I	54	2.26657	High
TCGA-PD-A5DF	FEMALE	1	1.75068	Stage III	58	6.38512	High
TCGA-QA-A7B7	MALE	0	0.169863	Stage II	48	1.91602	High
TCGA-RC-A7S9	FEMALE	0	1.75342	Stage I	47	0.136281	Low
TCGA-RC-A7SB	MALE	0	1.61096	Stage II	53	0.13838	Low
TCGA-RC-A7SF	MALE	0	1.5863	Stage I	66	0.111202	Low
TCGA-RC-A7SH	MALE	0	1.28219	Stage II	42	0.480453	Low
TCGA-RC-A7SK	MALE	0	1.29315	Stage I	59	0.768282	High
TCGA-RG-A7D4	MALE	0	2.01096	Stage II	69	2.30248	High
TCGA-UB-A7MA	FEMALE	0	1.24658	Stage II	62	1.83878	High
TCGA-UB-A7MB	MALE	0	1.4411	Stage II	24	0.00908166	Low
TCGA-UB-A7MC	MALE	0	1.2	Stage III	59	0.0719962	Low
TCGA-UB-A7MD	MALE	1	0.142466	Stage I	67	2.04765	High
TCGA-UB-A7ME	MALE	0	1.33151	Stage I	51	0.107591	Low
TCGA-UB-A7MF	MALE	1	0.586301	Stage III	56	0.174294	Low
TCGA-UB-AA0U	MALE	0	0.693151	Stage II	60	3.23517	High
TCGA-UB-AA0V	FEMALE	0	0.380822	Stage I	69	2.83622	High
TCGA-WJ-A86L	FEMALE	0	0.0849315	Stage I	68	0.132181	Low
TCGA-WQ-AB4B	MALE	0	0.334247	Stage II	62	0.567235	Low
TCGA-WX-AA44	FEMALE	0	1.29589	Stage I	64	1.78576	High
TCGA-WX-AA46	MALE	0	1.51507	Stage II	61	0.175989	Low
TCGA-WX-AA47	FEMALE	1	1.52329	Stage III	33	10.1095	High
TCGA-XR-A8TC	FEMALE	0	3.66849	Stage I	43	1.49812	High
TCGA-XR-A8TD	FEMALE	0	2.82192	Stage III	49	3.50858	High
TCGA-XR-A8TE	MALE	0	2.53425	Stage III	16	0.0190134	Low
TCGA-XR-A8TF	MALE	1	1.89863	Stage I	74	0.341317	Low
TCGA-XR-A8TG	MALE	0	2.37534	Stage I	58	0.392715	Low
TCGA-YA-A8S7	MALE	1	1.12877	Stage III	68	2.05276	High
TCGA-ZS-A9CD	MALE	1	3.79726	Stage II	73	2.35009	High
TCGA-ZS-A9CE	FEMALE	0	2.92055	Stage II	79	0.687386	High
TCGA-ZS-A9CF	MALE	0	6.1863	Stage II	64	0.889344	High
TCGA-ZS-A9CG	MALE	0	0.684932	Stage II	55	1.70517	High
